# Supplementary material for: Design of Fe2TiO5-PDA Heterojunction for Photocatalytic CO2 Reduction: From Mechanism Research to Virtual–Real Hybrid Chemistry Experimental Teaching Reform
Source: Molecules. 2026 May 18;31(10):1703. doi: 10.3390/molecules31101703 (PMC13209323; doi:10.3390/molecules31101703)
Supplement: Supplementary file 1 [file molecules-31-01703-s001.zip]

Archive with 1 entries (1 files):
- molecules-4302962-supplementary.pdf
